# Supplementary material for: New Perspectives on the Organization of Living Tissue and the Ongoing Connective Tissue/Fascia Nomenclature Debate, as Revealed by Intra-Tissue Endoscopy That Provides Real-Time Images During Surgical Procedures
Source: Life (Basel). 2025 May 15;15(5):791. doi: 10.3390/life15050791 (PMC12112776; doi:10.3390/life15050791)
Supplement: Supplementary file 1 [file life-15-00791-s001.zip]

Archive with 24 entries (24 files):
- VIDEO S1.mp4
- VIDEO S2.mp4
- VIDEO S3.mp4
- VIDEO S4.mp4
- VIDEO S5.mp4
- VIDEO S6.mp4
- VIDEO S7.mp4
- VIDEO S8.mp4
- VIDEO S9.mp4
- VIDEO S10.mp4
- VIDEO S11.mp4
- VIDEO S12.mp4
- VIDEO S13.mp4
- VIDEO S14.mp4
- VIDEO S15.mp4
- VIDEO S16.mp4
- VIDEO S17.mp4
- VIDEO S18.mp4
- VIDEO S19.mp4
- VIDEO S20.mp4
- VIDEO S21.mp4
- VIDEO S22.mp4
- VIDEO S23.mp4
- VIDEO S24.mp4
